# Supplementary material for: Silver(I)-NHC Complexes as Dual-Action Agents Against Pathogenic Acanthamoeba Trophozoites: Anti-Amoebic and Anti-Adhesion Activities
Source: Int J Mol Sci. 2025 Sep 25;26(19):9393. doi: 10.3390/ijms26199393 (PMC12524456; doi:10.3390/ijms26199393)
Supplement: Supplementary file 1 [file ijms-26-09393-s001.zip]

Archive with 1 entries (1 files):
- ijms-3873388-supplementary.pdf
